# Supplementary material for: β-Secosterol, an Oxyphytosterol Produced Through the Reaction of β-Sitosterol with Ozone, Demonstrates Different Cytotoxic Effects on BRL-3A and HTC Cells
Source: Biomolecules. 2025 Jun 27;15(7):939. doi: 10.3390/biom15070939 (PMC12292371; doi:10.3390/biom15070939)
Supplement: Supplementary file 1 [file biomolecules-15-00939-s001.zip]

Archive with 1 entries (1 files):
- biomolecules-3601122-supplementary.pdf
